# Supplementary material for: Treatment and Outcomes in Advanced Gastroesophageal Adenocarcinoma in the Pre-Immunotherapy Era Based on the Spanish AGAMENON-SEOM Registry
Source: Cancers (Basel). 2025 Jun 27;17(13):2164. doi: 10.3390/cancers17132164 (PMC12248623; doi:10.3390/cancers17132164)
Supplement: Supplementary file 1 [file cancers-17-02164-s001.zip]

Archive with 1 entries (1 files):
- cancers-3646044-supplementary.pdf
